# Supplementary material for: Phylogenetic Analyses of Some Key Genes Provide Information on Pollinator Attraction in Solanaceae
Source: Genes (Basel). 2022 Dec 3;13(12):2278. doi: 10.3390/genes13122278 (PMC9778481; doi:10.3390/genes13122278)
Supplement: Supplementary file 1 [file genes-13-02278-s001.zip]

Archive with 1 entries (1 files):
- genes-2024609-supplementary.pdf
